# Supplementary material for: Interfacial Tailoring of Polyether Sulfone-Modified Silica Mixed Matrix Membranes for CO2 Separation
Source: Membranes (Basel). 2022 Nov 11;12(11):1129. doi: 10.3390/membranes12111129 (PMC9698322; doi:10.3390/membranes12111129)
Supplement: Supplementary file 1 [file membranes-12-01129-s001.zip]

Archive with 1 entries (1 files):
- membranes-1953444-supplementary.pdf
